# Supplementary material for: Causal relationship between Alzheimer’s disease and prostate cancer: a bidirectional Mendelian randomization analysis
Source: Front Endocrinol (Lausanne). 2024 Mar 13;15:1354528. doi: 10.3389/fendo.2024.1354528 (PMC10965771; doi:10.3389/fendo.2024.1354528)
Supplement: Supplementary file 2 [file Table_1.xlsx]

## Sheet: Supplementary Table 1
Supplementary Table 1 Details of instrumental variables utilized in the Forward MR analysis of Alzheimer's disease on Prostate cancer.
SNP	Chr	Pos	Effect allele	Other allele	Exposure (Alzheimer's disease)				Outcome (Prostate cancer)
					Beta	SE	P-value	F-statistics	Beta	SE	P-value
rs10792832	11	85867875	G	A	0.1297	0.0161	6.53431e-16	64.8975	-0.0104	0.0084	0.2151
rs10808026	7	143099133	A	C	-0.1393	0.0206	1.4171e-11	45.7265	-0.0023	0.0101	0.8183
rs12590654	14	92938855	A	G	-0.0965	0.0176	4.09704e-08	30.0628	0.0038	0.0087	0.6604
rs1551891	19	45231821	A	G	-0.2605	0.0353	1.67494e-13	54.4585	0.0195	0.0148	0.1874
rs4147929	19	1063443	G	A	-0.1348	0.0224	1.70098e-09	36.2146	-0.0038	0.0112	0.733701
rs6733839	2	127892810	T	C	0.188	0.0176	1.65882e-26	114.101	0.0104	0.0087	0.2349
rs679515	1	207750568	C	T	-0.155	0.0197	4.10488e-15	61.9057	-0.0008	0.0108	0.9438
rs6857	19	45392254	T	C	1.161	0.0226	1e-200	2639.05	-0.0299	0.0112	0.00743498
rs72924659	11	60103385	T	C	-0.1413	0.0196	5.35427e-13	51.9723	0.0136	0.0094	0.1469
rs7982	8	27462481	G	A	0.14	0.0165	2.47685e-17	71.9927	-0.0014	0.0086	0.8721
rs8093731	18	29088958	T	C	-0.6136	0.1123	4.62999e-08	29.8546	0.0359	0.0392	0.3603
rs9272561	6	32607141	A	G	-0.136	0.023	3.37598e-09	34.9641	0.0113	0.0085	0.1851
rs9381563	6	47432637	T	C	-0.0968	0.0166	5.30005e-09	34.0044	0.0011	0.0086	0.9

## Sheet: Supplementary Table 2
Supplementary Table 2 Details of instrumental variables utilized in the Reverse MR analysis of Prostate cancer on Alzheimer's disease.
SNP	Chr	Pos	Effect allele	Other allele	Exposure (Prostate cancer)				Outcome (Alzheimer's disease)			Proxy SNP	Proxy effect allele	Proxy other allele
					Beta	SE	P-value	F-statistics	Beta	SE	P-value
rs10127983	1	153923276	T	C	0.0631	0.0085	1.01601e-13	55.1088	0.0172	0.0171	0.3146	-	-	-
rs1038822	2	43738173	C	T	-0.0809	0.0085	1.47911e-21	90.5856	-0.0018	0.0168	0.9165	-	-	-
rs10460109	18	73036165	C	T	-0.0441	0.008	3.48297e-08	30.3877	-0.0135	0.0162	0.404	-	-	-
rs1048019	6	160147630	G	A	-0.0569	0.0091	3.21899e-10	39.0968	0.0062	0.018	0.7294	-	-	-
rs1048169	9	19055965	C	T	0.0609	0.0081	6.52529e-14	56.5281	0.0324	0.0164	0.0480397	-	-	-
rs10486567	7	27976563	A	G	-0.1335	0.0094	2.03704e-45	201.7	-0.0188	0.0182	0.3019	-	-	-
rs10774740	12	114666202	T	G	-0.0741	0.0082	1.62592e-19	81.6599	0.0276	0.0167	0.0993711	-	-	-
rs10793821	5	133836209	T	C	0.0527	0.008	5.4275e-11	43.3952	-0.0414	0.0159	0.00908197	-	-	-
rs10845938	12	14416918	G	A	0.0572	0.008	9.80393e-13	51.1225	-0.0026	0.0161	0.8739	-	-	-
rs10870546	12	133054609	G	A	-0.0531	0.0089	2.86999e-09	35.5966	0.0377	0.0196	0.0546802	-	-	-
rs10947980	6	41525739	G	A	0.0834	0.0089	8.78011e-21	87.8116	0.0083	0.0183	0.649101	-	-	-
rs10993994	10	51549496	C	T	-0.2075	0.008	2.29087e-147	672.754	-0.0049	0.0165	0.765399	-	-	-
rs11135766	8	23533623	T	C	-0.1291	0.008	5.09214e-59	260.419	-0.0125	0.0156	0.4218	-	-	-
rs11135910	8	25892142	T	C	0.0782	0.011	9.1939e-13	50.5392	-0.0161	0.0219	0.4629	-	-	-
rs11214775	11	113807181	A	G	-0.071	0.009	3.92826e-15	62.2346	0.0068	0.0173	0.696	-	-	-
rs11666569	19	17214073	T	C	-0.0516	0.009	8.16808e-09	32.8711	-0.0279	0.0172	0.1049	-	-	-
rs11691517	2	111893096	G	T	-0.0635	0.0091	3.51075e-12	48.6928	0.0151	0.0184	0.4142	-	-	-
rs1182	9	132576060	A	C	0.0581	0.0095	1.102e-09	37.4029	-0.0041	0.0191	0.8312	-	-	-
rs11863709	16	57654576	T	C	-0.1481	0.022	1.78197e-11	45.3174	0.0045	0.0477	0.9245	-	-	-
rs12139208	1	88213014	C	T	-0.0458	0.0082	2.57899e-08	31.1963	-0.0207	0.0162	0.1994	-	-	-
rs12179053	6	160711566	T	C	-0.0559	0.0091	6.49696e-10	37.7347	0.0421	0.0192	0.0282202	-	-	-
rs12285347	11	102396607	C	T	-0.0745	0.0082	1.17193e-19	82.5439	-0.0389	0.0159	0.0145999	-	-	-
rs12510147	4	95521863	A	G	-0.0888	0.0086	4.3401e-25	106.618	-0.0023	0.0167	0.8909	-	-	-
rs12610267	19	38744733	G	A	-0.0966	0.0079	4.86743e-34	149.52	-0.0195	0.0158	0.2161	-	-	-
rs12629813	3	113284149	T	C	-0.0851	0.008	1.98381e-26	113.156	0.0253	0.0178	0.1544	-	-	-
rs12665339	6	30601232	G	A	0.0615	0.0106	5.55699e-09	33.6619	-0.0378	0.0227	0.0960506	-	-	-
rs12795301	11	68992285	A	C	0.2201	0.0105	3.06973e-98	439.401	-0.0031	0.0205	0.8785	-	-	-
rs12956892	18	56746315	T	G	0.0498	0.0086	7.68405e-09	33.5322	0.0274	0.0172	0.1105	-	-	-
rs13174377	5	1543918	G	A	0.1432	0.021	8.7438e-12	46.4994	0.0089	0.1111	0.9359	-	-	-
rs1482680	5	44392142	A	G	-0.0501	0.0085	3.58303e-09	34.7406	-0.0258	0.0177	0.1461	-	-	-
rs16958674	16	57693055	T	C	-0.0533	0.0094	1.274e-08	32.1513	0.004	0.0206	0.8475	-	-	-
rs17599629	1	150658287	G	A	0.0654	0.0096	9.87188e-12	46.4102	-0.0259	0.0195	0.1839	-	-	-
rs17621345	7	40875192	C	A	-0.0715	0.0095	6.72048e-14	56.6454	0.0306	0.018	0.0886605	-	-	-
rs17749618	11	76251818	G	A	-0.0609	0.0085	7.47997e-13	51.333	-0.003	0.017	0.8578	-	-	-
rs1881502	11	1507512	C	T	-0.0581	0.0101	7.42198e-09	33.091	-0.0146	0.0198	0.4616	-	-	-
rs1935581	10	90195149	T	C	-0.0477	0.0082	6.54501e-09	33.8383	-0.0249	0.0164	0.1293	-	-	-
rs1978060	22	19749525	G	A	0.0568	0.0083	8.54083e-12	46.8318	-0.0279	0.0175	0.1115	-	-	-
rs2007886	22	43502152	C	T	-0.0979	0.0135	4.57826e-13	52.5894	-0.0097	0.0299	0.7446	-	-	-
rs200857541	8	128331150	A	C	0.1055	0.0187	1.80302e-08	31.8289	0.0038	0.0523	0.942	rs7462265	C	T
rs2018336	6	11217897	C	T	-0.0679	0.0096	1.9059e-12	50.0262	-0.0048	0.0189	0.802	-	-	-
rs2028900	2	85767735	T	C	-0.082	0.008	6.67421e-25	105.063	0.0082	0.0158	0.6027	-	-	-
rs2256814	20	62373983	A	G	-0.0958	0.0106	1.40185e-19	81.6807	0.0441	0.0216	0.0411396	-	-	-
rs28441558	17	7803118	C	T	0.1507	0.0182	1.01601e-16	68.562	0.0062	0.039	0.8727	-	-	-
rs28485589	2	173303031	G	A	-0.2441	0.0176	1.10688e-43	192.358	0.0051	0.0332	0.878	-	-	-
rs3127580	6	160710851	T	C	0.1214	0.0111	6.59629e-28	119.617	-0.0641	0.0224	0.00419701	-	-	-
rs339351	6	117200434	A	C	-0.0843	0.0087	2.89601e-22	93.8894	0.0089	0.017	0.6006	-	-	-
rs34487581	10	897201	A	G	0.0775	0.0109	9.34329e-13	50.5534	0.0058	0.0266	0.8289	-	-	-
rs34925593	2	174234547	C	T	0.0466	0.0084	2.82299e-08	30.7761	-0.002	0.0157	0.8974	-	-	-
rs35355140	7	27204732	A	C	-0.0854	0.0155	3.33096e-08	30.3565	-0.0317	0.0354	0.3698	-	-	-
rs35644221	12	90227779	A	G	-0.0604	0.0088	8.13954e-12	47.1095	0.0361	0.0181	0.0456405	-	-	-
rs4711748	6	43694598	C	T	-0.0521	0.0094	3.36101e-08	30.7199	0.0075	0.0193	0.6975	-	-	-
rs4795643	17	30092614	A	C	-0.0618	0.0103	1.639e-09	36	-0.0032	0.0195	0.8684	-	-	-
rs4889467	16	82169385	T	C	-0.0463	0.0082	1.91399e-08	31.8812	0.0043	0.0166	0.793699	-	-	-
rs4962419	10	126697114	A	G	0.0598	0.0089	1.61808e-11	45.1463	-0.01	0.017	0.5585	-	-	-
rs4976790	5	177968915	T	G	0.0737	0.0127	6.73194e-09	33.6765	0.058	0.0246	0.0184999	-	-	-
rs56103503	1	154980351	T	C	0.0652	0.0082	1.80884e-15	63.2219	0.0058	0.0175	0.738901	-	-	-
rs62003551	14	53424320	G	A	-0.1005	0.0117	8.46253e-18	73.7837	-0.0207	0.0239	0.3856	-	-	-
rs62113212	19	51360840	T	C	-0.3028	0.0159	4.25794e-81	362.675	0.0076	0.0301	0.8009	-	-	-
rs62186433	2	242257835	G	A	0.0863	0.011	3.20627e-15	61.5512	0.0015	0.0225	0.9454	-	-	-
rs6465657	7	97816327	T	C	-0.1005	0.0079	6.96466e-37	161.837	-0.0031	0.0159	0.8463	-	-	-
rs6557265	6	153433402	C	T	-0.077	0.008	1.0361e-21	92.6406	0.0063	0.0158	0.687999	-	-	-
rs6754084	2	202124997	C	T	0.05	0.0091	3.52501e-08	30.1896	-0.0065	0.0181	0.721601	-	-	-
rs684232	17	618965	C	T	0.0832	0.0082	4.3421e-24	102.948	0.0307	0.0166	0.0649995	-	-	-
rs6983267	8	128413305	T	G	-0.2004	0.0079	2.8119e-141	643.489	0.0063	0.0159	0.692599	-	-	-
rs7127900	11	2233574	G	A	-0.1704	0.0098	4.93856e-68	302.334	0.0061	0.0207	0.767701	-	-	-
rs72725868	8	128091418	G	A	-0.1175	0.015	5.46009e-15	61.3611	0.0425	0.0648	0.5121	-	-	-
rs73110464	12	53312612	T	C	0.1583	0.0116	1.11301e-42	186.228	0.0282	0.0243	0.2444	-	-	-
rs7313765	12	65011980	A	G	-0.0563	0.0082	5.7161e-12	47.1399	-0.0169	0.0157	0.2812	-	-	-
rs7522437	1	204029890	A	G	-0.0457	0.008	1.21001e-08	32.6327	-0.0009	0.0164	0.9562	-	-	-
rs75358080	3	87398945	G	A	-0.1452	0.0216	1.70687e-11	45.1883	0.0218	0.0451	0.628901	-	-	-
rs7580494	2	62781499	T	C	0.0551	0.0081	1.16708e-11	46.2736	-0.0201	0.0164	0.2219	-	-	-
rs767127	14	69134264	G	A	0.0512	0.0079	1.00399e-10	42.0035	-0.0047	0.0155	0.7622	-	-	-
rs77334358	9	110256979	T	C	-0.2803	0.0358	5.17249e-15	61.3028	-0.206	0.1081	0.05671	-	-	-
rs7996468	13	73714290	T	C	-0.0685	0.0099	4.36918e-12	47.8752	0.018	0.0195	0.355	-	-	-
rs80130819	12	48419618	C	A	-0.0957	0.0142	1.89104e-11	45.42	-0.0083	0.0291	0.7751	-	-	-
rs80326387	15	66705043	A	G	0.0567	0.0091	4.64398e-10	38.8225	0.0153	0.0176	0.3857	-	-	-
rs817833	9	110152977	T	G	-0.0733	0.0131	2.14299e-08	31.3087	-0.0177	0.0274	0.5187	rs72607152	G	A
rs823121	1	205724302	A	G	-0.0472	0.008	3.37598e-09	34.81	-0.0046	0.0154	0.764901	-	-	-
rs878987	11	134266372	G	A	0.0639	0.0117	4.77298e-08	29.8284	-0.0011	0.023	0.961	-	-	-
rs917811	7	21059022	T	C	-0.0686	0.0085	5.50554e-16	65.1344	0.005	0.0175	0.774801	-	-	-
rs9306894	2	20878105	G	A	0.0777	0.0082	1.91911e-21	89.7872	0.0004	0.0161	0.9813	-	-	-
rs9443189	6	76495882	G	A	-0.0635	0.0116	4.68004e-08	29.9662	0.0155	0.0227	0.4959	-	-	-
rs9625483	22	28888939	A	G	0.1338	0.024	2.43299e-08	31.0806	0.0137	0.0892	0.8776	-	-	-
rs9686557	5	172959030	C	A	0.0482	0.008	1.94102e-09	36.3006	-0.0032	0.0156	0.8387	-	-	-
rs9812088	3	128263668	A	G	-0.0524	0.0088	2.98999e-09	35.4566	0.0073	0.0171	0.6694	-	-	-
rs9907478	17	47395729	T	C	0.1064	0.0147	4.5196e-13	52.39	-0.0336	0.0278	0.2265	-	-	-
rs9911515	17	69115358	G	A	-0.1618	0.0079	6.46994e-93	419.472	-0.0226	0.0155	0.1443	-	-	-
rs9959454	18	76770820	G	A	-0.0872	0.009	5.34441e-22	93.8746	0.0101	0.0202	0.6176	-	-	-
rs9978557	21	42882462	T	C	-0.1009	0.0143	2.01883e-12	49.7863	-0.0014	0.0265	0.9579	-	-	-
